# Supplementary material for: A Convenient One-Pot Synthesis of a Sterically Demanding Aniline from Aryllithium Using Trimethylsilyl Azide, Conversion to β-Diketimines and Synthesis of a β-Diketiminate Magnesium Hydride Complex
Source: Molecules. 2023 Nov 13;28(22):7569. doi: 10.3390/molecules28227569 (PMC10673297; doi:10.3390/molecules28227569)
Supplement: Supplementary file 1 [file molecules-28-07569-s001.zip]

Archive with 1 entries (1 files):
- molecules-2699386-supplementary.pdf
